# Supplementary material for: Objective Assessment of Chronic Pain in Horses Using the Horse Chronic Pain Scale (HCPS): A Scale-Construction Study
Source: Animals (Basel). 2021 Jun 18;11(6):1826. doi: 10.3390/ani11061826 (PMC8234780; doi:10.3390/ani11061826)
Supplement: Supplementary file 1 [file animals-11-01826-s001.zip]

Archive with 2 entries (2 files):
- Supplementary material File S1.pdf
- Supplementary material File S2.pdf
